# Supplementary material for: Mycotoxins from Tomato Pathogenic Alternaria alternata and Their Combined Cytotoxic Effects on Human Cell Lines and Male Albino Rats
Source: J Fungi (Basel). 2023 Feb 21;9(3):282. doi: 10.3390/jof9030282 (PMC10054162; doi:10.3390/jof9030282)
Supplement: Supplementary file 1 [file jof-09-00282-s001.zip]

Archive with 1 entries (1 files):
- jof-2194635-supplementary.pdf
